# Supplementary material for: Susceptibility to innate immune activation in genetically mediated myocarditis
Source: J Clin Invest. 2024 May 16;134(13):e180254. doi: 10.1172/JCI180254 (PMC11213508; doi:10.1172/JCI180254)
Supplement: Supporting data values [file jci-134-180254-s253.xlsx]

## Sheet: Figure1CD
	Healthy Control	p.R1951X	p.E1597X		DSP+/+	DSP-/-
	1.00044	0.551887	0.71696		0.950136	0.220188
	1.02643	0.701582	0.628768		1.08672	0.218362
	0.913192	0.924669	0.844961		0.968497	0.137653
	0.964228	0.737486	0.717624			0.130664

## Sheet: Figure 1F
	Cxn43	DP1	MYBPC	PKP2
DSP+/+	1.0896	1.08328	0.843714	0.886294
	0.903368	1.14149	0.840415	0.810375
	0.839453	1.35546	1.03961	1.32832
	0.479637	0.286245	1.02935	1.45522
	0.373894	0.25431	0.889474	1.38792
	0.3587	0.249011	1.15722	1.07027
DSP-/-	0.846605	0.694206	1.01289	0.909997
	0.939791	0.820824	1.23006	1.07206
	1.38118	0.90474	1.03332	0.992958
	0.778865	0.146277	0.976287	0.816775
	0.446912	0.181697	0.980324	1.03049
	0.330028	0.191885	1.07094	1.08286

## Sheet: Figure 1D
DSP+/+	DSP-/-
54	18
66	29
64	13
47	8
29	5
68	16

## Sheet: Figure2C
	DSP+/+	DSP-/-
	148.416	47.0884
	125.488	81.2344
	149.031	28.0894
	126.427	12.6708
	321.507	61.3666
	413.93	8.68365
	358.591	16.1246

## Sheet: Fig2D
	DSP+/+	DSP-/-
	65.3921	1.03898
	52.0899	9.03757
	30.6109	1.78782
	19.434	1.20175
	17.577	5.01946
	17.577	5.01946
	23.1251	5.85801

## Sheet: Fig2E
	DSP+/+	DSP-/-
	0.29736	0.346802
	0.329818	0.364795
	0.211982	0.34403
	0.233201	0.308196
	0.229622	0.283752
	0.205078	0.324374
	0.277603	0.338738

## Sheet: Fig 2F
DSP+/+	DSP-/-
0.834956	0.241392
0.828	0.402253
0.660301	0.797573
0.818198	0.693363
0.987335	0.650753
0.962951	0.454613
1.06872	0.23868
0.744297	0.311314
1.11963	0.256989
0.946362	0.380781

## Sheet: Fig 2J
Transverse Conduction velocity (cm/s)
Cycle Length (s)	DSP+/+							DSP-/-
2	2.2	4.6						1.13	2.4	1.5	1.6
1.5	6	3	8	5.4	3			2.6	3.6	1.7	0.4
1	4.7	5.9	5.6	6.9	12.6333	3.55		3.6	1.8	1.9	2.2	2.8	2.35	0.866667
0.8	2.4	4.4	3	10.5	4.96667	5.1	1.65	3.1	1.3	2.8	1.8	2.7	3.1	1.5	1.8	1.55
0.6	7.3	4.5	2.4	1.5	2.8	3	2.8	3.1	2.4	4.4	1.2	3.2	1.73333
0.4	2.5	1.9	3.1	1.6				2.1

## Sheet: Fig 2K
Action Potenial Duration (ms)
Cycle Length (s)	DSP+/+								DSP-/-
2	595.8	472.208	580.667						661.208	623.714	634.667	397
1.5	618.533	513.542	615.73	577.875	681.1				669.61	559.242	626.5	489.8
1	541.714	491.75	556.28	493.33	549	412.282	493.128		574.694	569.9	520.235	723.89	404.3	728.889	608.333
0.8	483.7	478.117	515.6	504.1	512.6	375.142	365.42	393.52	393.438	521.286	489.412	626.726	414.886	308.6	587.896	583.25	625.862
0.6	426.217	408.969	503.5	390.7	387.745	413.495	337.645		409.792	344.6	470.167	437	382.331	410	436.837
0.4	404.889	294.947	230	270.765						259.467

## Sheet: Fig2L
Calcium Transient Duration (ms)
Cycle Length (s)	DSP+/+						DSP-/-
2	778.255	614.667					582.067	722.063	787.1	604.667
1.5	726.163	652.368					642.04	553.833	758.067	976.1
1	733.75	503.481	683.3	559.1	551.146	503.458	572.125	620.611	532.333	750.9	670.583	559.1	800
0.8	594.7	435.486	508.4	552.44	491.745	486.708	538.11	571.833	563.97	630	508.4	627.667
0.6	548.975	489.697	455.8	458.47	458.429	439.738	555.444	499.364	470.6	408.938	694	443.4
0.4	293.111	310.708	318.5	304.355

[truncated: 41 more sheets: Fig3G, Fig 3H, Fig3I, Fig 4B, Fig 4C, Fig 4D, Fig 5B, Fig 5C, Fig 5D, Fig 5E, Fig5F, Fig6A, Fig 6B, Fig6C, Fig 6E, Fig 7B, Fig7C, Fig 7E, Fig 7F, Fig 7H …]
